# Supplementary material for: Indole-3-acetic acid is a physiological inhibitor of TORC1 in yeast
Source: PLoS Genet. 2021 Mar 9;17(3):e1009414. doi: 10.1371/journal.pgen.1009414 (PMC7978357; doi:10.1371/journal.pgen.1009414)
Supplement: S5 Table — (XLSX) [file pgen.1009414.s005.xlsx]

## Sheet: Combined after selection
Supplementary Table 5. Chemical-genetic Screening Results
gene	ID Column	drug	P-Value	Z-Score	Growth Ratio (Comparer / Exp)
GAS1	YMR307W	Rapamycin	1.3738e-10	6.41877	9.52
IME4	YGL192w	Rapamycin	1.4268e-10	6.413	9.51
PRP39	YML046W	Rapamycin	3.0412e-10	6.29666	9.14
CSL4	YNL232W	Rapamycin	8.0012e-10	6.1449	8.68
GCD2	YGR083C	Rapamycin	1.7409e-09	6.0203	8.32
SEC26	YDR238C	Rapamycin	1.79216e-09	6.01561	8.31
SNM1	YDR478W	Rapamycin	1.79878e-09	6.01501	8.31
SIS1	YNL007C	Rapamycin	2.6596e-09	5.95133	8.13
PNO1	YOR145C	Rapamycin	3.5304e-09	5.90482	8.01
CDS1	YBR029C	Rapamycin	2.0704e-08	5.60602	7.24
PCM1	YEL058W	Rapamycin	4.9644e-08	5.45258	6.87
ERG3	YLR056W	Rapamycin	7.463e-08	5.37965	6.7
IQG1	YPL242C	Rapamycin	7.9354e-08	5.36859	6.68
SAC1	YKL212W	Rapamycin	8.5474e-08	5.35518	6.65
ERG13	YML126C	Rapamycin	8.5698e-08	5.3547	6.65
FBA1	YKL060C	Rapamycin	9.8184e-08	5.33005	6.59
PER1	YCR044C	Rapamycin	1.19376e-07	5.29445	6.51
MON2	YNL297C	Rapamycin	1.20114e-07	5.29332	6.51
SEN1	YLR430W	Rapamycin	1.27656e-07	5.28218	6.49
YNG2	YHR090C	Rapamycin	1.5539e-07	5.24606	6.41
PRP4	YPR178W	Rapamycin	1.6229e-07	5.23804	6.39
YJL018W	YJL018W	Rapamycin	1.78624e-07	5.22031	6.35
OST4	YDL232W	Rapamycin	1.90126e-07	5.20874	6.33
REG1	YDR028C	Rapamycin	1.90434e-07	5.20844	6.33
SUS1	YBR111w-A	Rapamycin	2.3258e-07	5.17122	6.25
VPS16	YPL045W	Rapamycin	2.5716e-07	5.15241	6.21
TIF3	YPR163C	Rapamycin	2.717e-07	5.14208	6.19
YGR064W	YGR064W	Rapamycin	2.7836e-07	5.13753	6.18
RRN11	YML043C	Rapamycin	3.946e-07	5.07154	6.04
CCR4	YAL021C	Rapamycin	5.139e-07	5.02105	5.94
VPS54	YDR027C	Rapamycin	5.7704e-07	4.99875	5.89
MNN10	YDR245W	Rapamycin	6.1782e-07	4.98556	5.87
ZPR1	YGR211W	Rapamycin	7.4234e-07	4.94995	5.8
PAN1	YIR006C	Rapamycin	8.6202e-07	4.92078	5.74
ERG20	YJL167W	Rapamycin	9.7734e-07	4.89615	5.69
POP6	YGR030C	Rapamycin	1.0513e-06	4.88178	5.67
RIB5	YBR256C	Rapamycin	1.20408e-06	4.85497	5.61
GUP1	YGL084C	Rapamycin	1.94232e-06	4.75933	5.44
SEC21	YNL287W	Rapamycin	2.5284e-06	4.70583	5.34
RTS1	YOR014W	Rapamycin	2.5332e-06	4.70544	5.34
GLN4	YOR168W	Rapamycin	2.6138e-06	4.69904	5.33
VPS52	YDR484W	Rapamycin	2.616e-06	4.69888	5.33
CTR9	YOL145C	Rapamycin	2.7098e-06	4.69167	5.31
BST1	YFL025C	Rapamycin	3.6584e-06	4.6299	5.2
TFG1	YGR186W	Rapamycin	4.6052e-06	4.58201	5.12
DOP1	YDR141C	Rapamycin	4.6566e-06	4.5797	5.12
VPS34	YLR240W	Rapamycin	6.7128e-06	4.5026	4.98
PEP3	YLR148W	Rapamycin	7.1494e-06	4.48919	4.96
SLM4	YBR077C	Rapamycin	7.8804e-06	4.46841	4.93
PRP42	YDR235W	Rapamycin	8.0532e-06	4.46377	4.92
ERG2	YMR202W	Rapamycin	8.0752e-06	4.46318	4.92
RPP1	YHR062C	Rapamycin	8.5582e-06	4.45072	4.9
DUT1	YBR252W	Rapamycin	8.7634e-06	4.44563	4.89
LEM3	YNL323W	Rapamycin	9.7962e-06	4.42162	4.85
MEH1	YKR007W	Rapamycin	1.03166e-05	4.41043	4.83
FES1	YBR101C	Rapamycin	1.25612e-05	4.36761	4.76
MIM1	YOL026C	Rapamycin	1.40754e-05	4.34268	4.72
PRP22	YER013W	Rapamycin	1.4335e-05	4.33867	4.71
BRL1	YHR036W	Rapamycin	2.1852e-05	4.24507	4.57
BUD25	YER014C-A	Rapamycin	2.3182e-05	4.23181	4.55
YRB1	YDR002W	Rapamycin	3.624e-05	4.13023	4.39
UTP5	YDR398W	Rapamycin	3.6736e-05	4.12711	4.39
VMA16	YHR026W	Rapamycin	3.7406e-05	4.12295	4.38
VMA13	YPR036W	Rapamycin	4.1018e-05	4.10167	4.35
RNR4	YGR180C	Rapamycin	4.2508e-05	4.0934	4.34
POP2	YNR052C	Rapamycin	4.4642e-05	4.08204	4.32
YOR331C	YOR331C	Rapamycin	4.6366e-05	4.07323	4.31
TAF14	YPL129W	Rapamycin	4.7698e-05	4.06663	4.3
YKL096c-B	YKL096c-B	Rapamycin	5.056e-05	4.05303	4.28
LSM1	YJL124C	Rapamycin	5.4094e-05	4.03719	4.26
CDC73	YLR418C	Rapamycin	6.529e-05	3.99282	4.19
VMA21	YGR105W	Rapamycin	6.5568e-05	3.99182	4.19
TOR1	YJR066W	Rapamycin	6.9382e-05	3.97839	4.17
FAF1	YIL019W	Rapamycin	8.7038e-05	3.92415	4.1
VMA3	YEL027W	Rapamycin	8.7814e-05	3.92201	4.1
CDC20	YGL116W	Rapamycin	9.1338e-05	3.91252	4.08
SPS1	YDR523C	Rapamycin	9.775e-05	3.89611	4.06
YNL296W	YNL296W	Rapamycin	0.000103008	3.88339	4.04
VPS4	YPR173C	Rapamycin	0.000114202	3.85825	4.01
GPH1	YPR160W	Rapamycin	0.00011893	3.84832	3.99
GAA1	YLR088W	Rapamycin	0.000119588	3.84697	3.99
KTI11	YBL071w-A	Rapamycin	0.000169184	3.76108	3.88
TEF4	YKL081W	Rapamycin	0.000171988	3.75696	3.87
VMA4	YOR332W	Rapamycin	0.00020086	3.71794	3.82
DHH1	YDL160C	Rapamycin	0.00022104	3.69367	3.79
YMR001c-A	YMR001c-A	Rapamycin	0.00022404	3.69024	3.79
ALG13	YGL047W	Rapamycin	0.00023012	3.68342	3.78
VPS33	YLR396C	Rapamycin	0.0002302	3.68333	3.78
YUR1	YJL139C	Rapamycin	0.0002366	3.67635	3.77
MAS1	YLR163C	Rapamycin	0.00024358	3.66891	3.76
VMA11	YPL234C	Rapamycin	0.00025848	3.6537	3.74
IKI1	YHR187W	Rapamycin	0.00026236	3.64989	3.74
RPB4	YJL140W	Rapamycin	0.00028936	3.62465	3.7
MED7	YOL135C	Rapamycin	0.00029584	3.61891	3.7
VMA2	YBR127C	Rapamycin	0.00030004	3.61527	3.69
ORC3	YLL004W	Rapamycin	0.00030962	3.60711	3.68
KRS1	YDR037W	Rapamycin	0.00038226	3.55203	3.61
YGL074C	YGL074C	Rapamycin	0.00053548	3.46235	3.51
YBR134W	YBR134W	Rapamycin	0.00054538	3.45742	3.5
YLR317W	YLR317W	Rapamycin	0.00056238	3.44913	3.49
YHR039C-B	YHR039C-B	Rapamycin	0.00071518	3.3837	3.41
YMR031W-A	YMR031W-A	Rapamycin	0.00072292	3.38073	3.41
UBA2	YDR390C	Rapamycin	0.00075808	3.36766	3.4
YDR433W	YDR433W	Rapamycin	0.00084312	3.33823	3.36
APM1	YPL259C	Rapamycin	0.00090304	3.31911	3.34
YPK1	YKL126W	Rapamycin	0.00093562	3.3092	3.33
MCH5	YOR306C	Rapamycin	0.0010426	3.27877	3.3
HSL7	YBR133c	Rapamycin	0.00106646	3.27238	3.29
APL2	YKL135C	Rapamycin	0.00112558	3.2571	3.27
NPA3	YJR072C	Rapamycin	0.00112744	3.25663	3.27
BUR2	YLR226W	Rapamycin	0.00113762	3.25408	3.27
VPS36	YLR417W	Rapamycin	0.00115036	3.25091	3.26
VMA9	YCL005W-A	Rapamycin	0.00116656	3.24693	3.26
VMA22	YHR060W	Rapamycin	0.00125428	3.22624	3.24
CTK2	YJL006C	Rapamycin	0.00131334	3.21305	3.22
TEL2	YGR099W	Rapamycin	0.0013884	3.19705	3.21
CDC8	YJR057W	Rapamycin	0.00140448	3.19373	3.2
ARO7	YPR060C	Rapamycin	0.0014169	3.19119	3.2
VMA5	YKL080W	Rapamycin	0.0015586	3.16354	3.17
SEC6	YIL068C	Rapamycin	0.00164726	3.14741	3.15
RSC1	YGR056W	Rapamycin	0.0017032	3.13763	3.14
PAT1	YCR077C	Rapamycin	0.00170842	3.13673	3.14
VPS28	YPL065W	Rapamycin	0.0023238	3.04539	3.05
YFH1	YDL120W	Rapamycin	0.002436	3.03117	3.03
VMA8	YEL051W	Rapamycin	0.002459	3.02834	3.03
YRB2	YIL063C	Rapamycin	0.0024782	3.02598	3.03
FYV6	YNL133C	Rapamycin	0.0024874	3.02487	3.02
CDC40	YDR364C	Rapamycin	0.0025112	3.02199	3.02
TEM1	YML064C	Rapamycin	0.0025632	3.01578	3.02
VMA7	YGR020C	Rapamycin	0.0025694	3.01505	3.01
KAR2	YJL034W	Rapamycin	0.002607	3.01063	3.01
PKR1	YMR123W	Rapamycin	0.0026546	3.00515	3
VAM6	YDL077C	Rapamycin	0.0027408	2.9954	2.99
ARL3	YPL051W	Rapamycin	0.0027414	2.99533	2.99
YKL118W	YKL118W	Rapamycin	0.0028162	2.98712	2.99
ERG5	YMR015C	Rapamycin	0.0032916	2.9391	2.94
CDC24	YAL041W	Rapamycin	0.003626	2.90899	2.91
ESA1	YOR244W	Rapamycin	0.0038252	2.89223	2.89
VPS3	YDR495C	Rapamycin	0.003882	2.88759	2.89
LSM7	YNL147W	Rapamycin	0.0039004	2.88611	2.89
ERG4	YGL012W	Rapamycin	0.0039544	2.88178	2.88
RRS1	YOR294W	Rapamycin	0.004032	2.87565	2.88
TSC3	YBR058c-A	Rapamycin	0.0040846	2.87155	2.87
TAD3	YLR316C	Rapamycin	0.0041028	2.87014	2.87
VPS71	YML041C	Rapamycin	0.0043096	2.85456	2.86
UBA4	YHR111W	Rapamycin	0.0044364	2.84533	2.85
SPT4	YGR063C	Rapamycin	0.0047268	2.82509	2.83
SNF8	YPL002C	Rapamycin	0.004734	2.8246	2.83
TUP1	YCR084C	Rapamycin	0.0048892	2.81425	2.82
ETR1	YBR026C	Rapamycin	0.0049764	2.80855	2.81
POB3	YML069W	Rapamycin	0.0049964	2.80726	2.81
LCB4	YOR171C	Rapamycin	0.0053146	2.78732	2.79
TIF35	YDR429C	Rapamycin	0.0063124	2.7311	2.74
RPB8	YOR224C	Rapamycin	0.0065908	2.71684	2.73
VPH2	YKL119C	Rapamycin	0.0066648	2.71314	2.72
HTZ1	YOL012C	Rapamycin	0.0068272	2.70516	2.71
YPR170C	YPR170C	Rapamycin	0.0068632	2.70341	2.71
VID28	YIL017C	Rapamycin	0.0069954	2.69706	2.71
VPS24	YKL041W	Rapamycin	0.0073744	2.67945	2.69
LST7	YGR057C	Rapamycin	0.007397	2.67842	2.69
DRS2	YAL026C	Rapamycin	0.0074366	2.67663	2.69
NUP145	YGL092W	Rapamycin	0.0077574	2.66245	2.68
SEM1	YDR363W-A	Rapamycin	0.007819	2.65978	2.67
VPS20	YMR077C	Rapamycin	0.0078324	2.65921	2.67
NCS6	YGL211W	Rapamycin	0.0080088	2.6517	2.67
PRS3	YHL011C	Rapamycin	0.0080104	2.65163	2.67
DID4	YKL002W	Rapamycin	0.0081884	2.6442	2.66
THP1	YOL072W	Rapamycin	0.0082052	2.64351	2.66
VAM7	YGL212W	Rapamycin	0.0084704	2.63272	2.65
VPS72	YDR485C	Rapamycin	0.008685	2.62421	2.64
JAC1	YGL018C	Rapamycin	0.0087076	2.62332	2.64
UGP1	YKL035W	Rapamycin	0.00908	2.60903	2.63
YHL037C	YHL037C	Rapamycin	0.009136	2.60693	2.63
YPL238C	YPL238C	Rapamycin	0.0092796	2.60158	2.62
ARP6	YLR085C	Rapamycin	0.009318	2.60016	2.62
CTK3	YML112W	Rapamycin	0.0100384	2.57451	2.6
YNL190W	YNL190W	Rapamycin	0.0102242	2.56815	2.59
GON7	YJL184W	Rapamycin	0.0106166	2.55507	2.58
PEP8	YJL053W	Rapamycin	0.0106708	2.5533	2.58
GTR2	YGR163W	Rapamycin	0.0109256	2.54507	2.57
YDJ1	YNL064C	Rapamycin	0.0109274	2.54501	2.57
GGA2	YHR108W	Rapamycin	0.011113	2.53913	2.57
PIB2	YGL023C	Rapamycin	0.0122448	2.50501	2.54
APQ12	YIL040W	Rapamycin	0.0124666	2.49865	2.53
RPC11	YDR045C	Rapamycin	0.0125328	2.49678	2.53
SET2	YJL168C	Rapamycin	0.0141774	2.45274	2.49
NPL3	YDR432W	Rapamycin	0.0145296	2.4439	2.49
PEP12	YOR036W	Rapamycin	0.0150782	2.43049	2.47
YBL094C	YBL094C	Rapamycin	0.0163552	2.40089	2.45
RHR2	YIL053W	Rapamycin	0.016482	2.39806	2.45
NUC1	YJL208C	Rapamycin	0.0166474	2.3944	2.44
YLR358C	YLR358C	Rapamycin	0.016757	2.39199	2.44
SSN8	YNL025C	Rapamycin	0.0167946	2.39117	2.44
EGO2	YCR075w-A	Rapamycin	0.016848	2.39001	2.44
GLC7	YER133W	Rapamycin	0.0170586	2.38544	2.44
SNF2	YOR290C	Rapamycin	0.0171948	2.38252	2.43
SNF7	YLR025W	Rapamycin	0.0173118	2.38002	2.43
YCL002C	YCL002C	Rapamycin	0.0173678	2.37883	2.43
NDE1	YMR145C	Rapamycin	0.0173874	2.37841	2.43
HOM3	YER052C	Rapamycin	0.018205	2.36142	2.42
INP53	YOR109W	Rapamycin	0.0182958	2.35958	2.42
UBP3	YER151C	Rapamycin	0.0185418	2.35462	2.41
YCL007C	YCL007C	Rapamycin	0.0187894	2.34968	2.41
NOT5	YPR072W	Rapamycin	0.0189078	2.34734	2.41
YJL195C	YJL195C	Rapamycin	0.0189462	2.34659	2.4
OPT2	YPR194C	Rapamycin	0.019185	2.34192	2.4
ANP1	YEL036C	Rapamycin	0.0191938	2.34175	2.4
IRC8	YJL051W	Rapamycin	0.0196288	2.33337	2.39
TRK1	YJL129C	Rapamycin	0.0197628	2.33082	2.39
KTI12	YKL110C	Rapamycin	0.020112	2.32423	2.39
YIL141W	YIL141W	Rapamycin	0.020406	2.31881	2.38
CHO1	YER026C	Rapamycin	0.021552	2.29819	2.37
EPS1	YIL005W	Rapamycin	0.023524	2.26482	2.34
PKP1	YIL042C	Rapamycin	0.023812	2.26016	2.34
SRO7	YPR032W	Rapamycin	0.024248	2.25318	2.33
YKL077W	YKL077W	Rapamycin	0.02464	2.24701	2.33
PPE1	YHR075C	Rapamycin	0.025214	2.2381	2.32
ECM33	YBR078W	Rapamycin	0.0254	2.23526	2.32
GVP36	YIL041W	Rapamycin	0.025654	2.2314	2.31
SOF1	YLL011W	Rapamycin	0.026044	2.22554	2.31
KRE28	YDR532C	Rapamycin	0.026796	2.21449	2.3
NET1	YJL076W	Rapamycin	0.027176	2.20898	2.3
ATG11	YPR049C	Rapamycin	0.027562	2.20345	2.29
KRE6	YPR159W	Rapamycin	0.02764	2.20237	2.29
RET1	YOR207C	Rapamycin	0.027832	2.19963	2.29
VPS29	YHR012W	Rapamycin	0.028336	2.19261	2.28
YAR040C	YAR040C	Rapamycin	0.029708	2.17396	2.27
ELP2	YGR200C	Rapamycin	0.02975	2.1734	2.27
PMP2	YEL017C-A	Rapamycin	0.030146	2.16817	2.26
YDL152W	YDL152W	Rapamycin	0.030644	2.16167	2.26
YJL016W	YJL016W	Rapamycin	0.030994	2.15714	2.26
ELP3	YPL086C	Rapamycin	0.031298	2.15328	2.25
YAF9	YNL107W	Rapamycin	0.031724	2.14786	2.25
SFP1	YLR403W	Rapamycin	0.0327	2.13575	2.24
NAT3	YPR131C	Rapamycin	0.033556	2.12536	2.23
SWC5	YBR231C	Rapamycin	0.034706	2.11177	2.22
VPS27	YNR006W	Rapamycin	0.035474	2.1029	2.21
NBP2	YDR162C	Rapamycin	0.035788	2.09933	2.21
ARP4	YJL081C	Rapamycin	0.036824	2.0877	2.2
RPP1A	YDL081C	Rapamycin	0.037058	2.08512	2.2
POC4	YPL144W	Rapamycin	0.038076	2.07404	2.19
SBP1	YHL034C	Rapamycin	0.039614	2.05775	2.18
VMA1	YDL185W	Rapamycin	0.039918	2.0546	2.18
CLB2	YPR119W	Rapamycin	0.041252	2.04098	2.17
SPO22	YIL073C	Rapamycin	0.04234	2.03016	2.16
YIL029C	YIL029C	Rapamycin	0.0426	2.02761	2.16
BRE5	YNR051C	Rapamycin	0.043152	2.02224	2.16
RET3	YPL010W	Rapamycin	0.0441	2.01313	2.15
ARL1	YBR164C	Rapamycin	0.044146	2.01269	2.15
ERG26	YGL001C	Rapamycin	0.04439	2.0104	2.15
TOP1	YOL006C	Rapamycin	0.044738	2.00711	2.14
ILV5	YLR355C	Rapamycin	0.044786	2.00666	2.14
CSE4	YKL049C	Rapamycin	0.046134	1.99417	2.13
NOC2	YOR206W	Rapamycin	0.046484	1.99097	2.13
OCA5	YHL029C	Rapamycin	0.046984	1.98644	2.13
YIA6	YIL006W	Rapamycin	0.047278	1.98381	2.13
MUP3	YHL036W	Rapamycin	0.047684	1.98018	2.12
YHL008C	YHL008C	Rapamycin	0.049138	1.9674	2.12
DBP9	YLR276C	Rapamycin	0.050164	1.95857	2.11
PHO85	YPL031C	Rapamycin	0.050194	1.9583	2.11
VAM3	YOR106W	Rapamycin	0.053624	1.92986	2.09
DST1	YGL043W	Rapamycin	0.055038	1.91858	2.08
RHO4	YKR055W	Rapamycin	0.055148	1.9177	2.08
KIN3	YAR018C	Rapamycin	0.055716	1.91325	2.08
CKA2	YOR061W	Rapamycin	0.056126	1.91006	2.07
PRP40	YKL012W	Rapamycin	0.056272	1.90892	2.07
YER119C-A	YER119C-A	Rapamycin	0.056674	1.90581	2.07
RPB11	YOL005C	Rapamycin	0.05772	1.89782	2.07
SIC1	YLR079W	Rapamycin	0.05783	1.89698	2.07
GTR1	YML121W	Rapamycin	0.057872	1.89666	2.07
YJL135W	YJL135W	Rapamycin	0.05821	1.89412	2.06
SEC3	YER008C	Rapamycin	0.058916	1.88882	2.06
STP22	YCL008C	Rapamycin	0.05897	1.88841	2.06
TMA108	YIL137C	Rapamycin	0.059038	1.88792	2.06
APC11	YDL008W	Rapamycin	0.059062	1.88774	2.06
RAV1	YJR033C	Rapamycin	0.059592	1.8838	2.06
MEX67	YPL169C	Auxin	7.176e-61	16.4594	8.85
SAS10	YDL153C	Auxin	4.325e-57	15.9239	8.25
ERG6	YML008C	Auxin	2.99e-45	14.1169	6.51
RPP1	YHR062C	Auxin	1.96944e-39	13.1389	5.73
ERG13	YML126C	Auxin	2.7448e-38	12.9381	5.58
MEH1	YKR007W	Auxin	3.3986e-32	11.8116	4.81
FEN1	YCR034W	Auxin	7.842e-29	11.1419	4.41
VPS34	YLR240W	Auxin	1.65566e-26	10.6548	4.14
SLM4	YBR077C	Auxin	2.2564e-23	9.96106	3.78
PEP3	YLR148W	Auxin	1.1533e-21	9.56215	3.58
SLG1	YOR008C	Auxin	1.341e-18	8.80225	3.24
PRP22	YER013W	Auxin	1.58804e-18	8.78326	3.24
ORC3	YLL004W	Auxin	7.8722e-18	8.60144	3.16
KRS1	YDR037W	Auxin	2.7166e-17	8.45815	3.1
GTR2	YGR163W	Auxin	1.01274e-16	8.30328	3.04
ERG24	YNL280C	Auxin	1.06746e-15	8.01884	2.93
CDS1	YBR029C	Auxin	1.12632e-15	8.01225	2.93
SUR4	YLR372W	Auxin	1.3257e-15	7.99218	2.92
SAP190	YKR028W	Auxin	1.98572e-14	7.65155	2.79
CDC8	YJR057W	Auxin	8.1564e-13	7.1585	2.62
PAN1	YIR006C	Auxin	9.1706e-13	7.14242	2.61
GCD14	YJL125C	Auxin	3.072e-12	6.97439	2.55
MED7	YOL135C	Auxin	9.106e-12	6.81997	2.5
SAC1	YKL212W	Auxin	1.62052e-11	6.73668	2.48
GTR1	YML121W	Auxin	3.014e-11	6.64588	2.45
GCD2	YGR083C	Auxin	1.9565e-10	6.36472	2.36
SIN4	YNL236W	Auxin	2.4568e-10	6.32968	2.35
PNO1	YOR145C	Auxin	3.9772e-10	6.25492	2.32
SIS1	YNL007C	Auxin	5.3896e-10	6.20732	2.31
VPS3	YDR495C	Auxin	1.64562e-09	6.02941	2.26
ACB1	YGR037C	Auxin	1.70582e-09	6.0236	2.25
RRN11	YML043C	Auxin	3.418e-09	5.91015	2.22
ERG2	YMR202W	Auxin	4.3676e-09	5.86963	2.21
YGL074C	YGL074C	Auxin	5.7782e-09	5.82306	2.2
PFK2	YMR205C	Auxin	6.4452e-09	5.80478	2.19
PFK1	YGR240C	Auxin	7.2088e-09	5.78598	2.19
YJL195C	YJL195C	Auxin	1.45216e-08	5.66712	2.15
UTP5	YDR398W	Auxin	1.54754e-08	5.65621	2.15
FBA1	YKL060C	Auxin	3.0384e-08	5.53921	2.12
VTI1	YMR197C	Auxin	5.5362e-08	5.43317	2.09
SEC26	YDR238C	Auxin	9.8702e-08	5.3291	2.06
TFG1	YGR186W	Auxin	2.0294e-07	5.19663	2.02
TSC3	YBR058c-A	Auxin	3.8906e-07	5.07423	1.99
ERG4	YGL012W	Auxin	4.9624e-07	5.02776	1.98
VPS33	YLR396C	Auxin	1.4958e-06	4.8118	1.92
SGD1	YLR336C	Auxin	1.56212e-06	4.80312	1.92
DOP1	YDR141C	Auxin	3.271e-06	4.65302	1.88
BUD25	YER014C-A	Auxin	4.1074e-06	4.60587	1.87
PRP42	YDR235W	Auxin	4.4448e-06	4.58942	1.87
PCM1	YEL058W	Auxin	5.493e-06	4.54502	1.86
VPS16	YPL045W	Auxin	7.2242e-06	4.48698	1.84
IQG1	YPL242C	Auxin	1.13194e-05	4.3903	1.82
KEI1	YDR367W	Auxin	1.41812e-05	4.34104	1.81
ERG3	YLR056W	Auxin	1.58572e-05	4.31643	1.8
ARP4	YJL081C	Auxin	1.65086e-05	4.30753	1.8
PRP4	YPR178W	Auxin	2.4354e-05	4.2207	1.78
SEC6	YIL068C	Auxin	2.9074e-05	4.1806	1.77
DRS2	YAL026C	Auxin	4.834e-05	4.06351	1.74
ARO7	YPR060C	Auxin	5.07e-05	4.05237	1.74
SLA1	YBL007C	Auxin	5.74e-05	4.02325	1.73
PRP39	YML046W	Auxin	5.9338e-05	4.01543	1.73
CSE4	YKL049C	Auxin	6.4542e-05	3.99556	1.73
DUT1	YBR252W	Auxin	6.737e-05	3.98539	1.73
RIB5	YBR256C	Auxin	7.4326e-05	3.962	1.72
MCM2	YBL023C	Auxin	8.2802e-05	3.93614	1.72
MAS1	YLR163C	Auxin	0.000115598	3.85528	1.7
TRK1	YJL129C	Auxin	0.000126882	3.83243	1.69
UBA2	YDR390C	Auxin	0.000144346	3.8006	1.69
YFH1	YDL120W	Auxin	0.000199864	3.71919	1.67
CDC20	YGL116W	Auxin	0.00024974	3.66252	1.65
TAF14	YPL129W	Auxin	0.00025128	3.66096	1.65
YRB1	YDR002W	Auxin	0.00026706	3.64532	1.65
ERG20	YJL167W	Auxin	0.00031052	3.60636	1.64
MSL5	YLR116W	Auxin	0.00033748	3.58469	1.64
ZPR1	YGR211W	Auxin	0.0004275	3.52249	1.62
CDC40	YDR364C	Auxin	0.00054614	3.45705	1.61
ALG13	YGL047W	Auxin	0.00057986	3.44086	1.61
CDC27	YBL084C	Auxin	0.0006139	3.4254	1.6
SEN1	YLR430W	Auxin	0.0007929	3.35526	1.59
GLN4	YOR168W	Auxin	0.00083432	3.34115	1.59
POP6	YGR030C	Auxin	0.00083656	3.34041	1.59
ULP2	YIL031W	Auxin	0.00090088	3.31978	1.58
CBF5	YLR175W	Auxin	0.0009524	3.30422	1.58
CSL4	YNL232W	Auxin	0.0010427	3.27874	1.57
RPL32	YBL092W	Auxin	0.00112358	3.2576	1.57
RPT5	YOR117W	Auxin	0.00124436	3.22851	1.56
LEM3	YNL323W	Auxin	0.00128288	3.21978	1.56
SEC21	YNL287W	Auxin	0.00145512	3.18349	1.55
PTC1	YDL006W	Auxin	0.00153508	3.16797	1.55
YGL069C	YGL069C	Auxin	0.00174278	3.13089	1.54
SNM1	YDR478W	Auxin	0.0020612	3.08128	1.53
VPS17	YOR132W	Auxin	0.0024272	3.03228	1.52
CDC1	YDR182W	Auxin	0.0025068	3.02251	1.52
RRD1	YIL153W	Auxin	0.0028328	2.98532	1.51
TBF1	YPL128C	Auxin	0.0032928	2.93898	1.51
HOM2	YDR158W	Auxin	0.0033848	2.93044	1.5
CKS1	YBR135W	Auxin	0.0036826	2.90415	1.5
FAF1	YIL019W	Auxin	0.0039402	2.88291	1.49
VPS5	YOR069W	Auxin	0.0039886	2.87907	1.49
GLO3	YER122C	Auxin	0.0040722	2.87252	1.49
CIK1	YMR198W	Auxin	0.0045472	2.83748	1.49
PHA2	YNL316C	Auxin	0.0054886	2.77687	1.47
CHS1	YNL192W	Auxin	0.0059474	2.75067	1.47
TUP1	YCR084C	Auxin	0.0064598	2.72348	1.46
MCD1	YDL003W	Auxin	0.0068452	2.70428	1.46
EGO2	YCR075w-A	Auxin	0.0069284	2.70027	1.46
MIM1	YOL026C	Auxin	0.0076836	2.66567	1.45
PER1	YCR044C	Auxin	0.0082822	2.64034	1.45
SEC31	YDL195W	Auxin	0.0082874	2.64013	1.45
ERG12	YMR208W	Auxin	0.0092216	2.60373	1.44
SSQ1	YLR369W	Auxin	0.0093704	2.59824	1.44
PHO85	YPL031C	Auxin	0.0093996	2.59717	1.44
BRL1	YHR036W	Auxin	0.0109242	2.54512	1.43
NPA3	YJR072C	Auxin	0.0110076	2.54246	1.43
END3	YNL084C	Auxin	0.012407	2.50035	1.42
YNL296W	YNL296W	Auxin	0.0125652	2.49586	1.42
PDR12	YPL058C	Auxin	0.012906	2.48636	1.42
CDC28	YBR160W	Auxin	0.013542	2.46919	1.42
PSA1	YDL055C	Auxin	0.0137066	2.46486	1.41
SPT7	YBR081C	Auxin	0.013759	2.46349	1.41
RNR4	YGR180c	Auxin	0.0142472	2.45097	1.41
MRP4	YHL004W	Auxin	0.0144144	2.44677	1.41
VRP1	YLR337C	Auxin	0.0153572	2.42384	1.41
IRR1	YIL026C	Auxin	0.0155484	2.41935	1.41
SPT14	YPL175W	Auxin	0.0158676	2.41195	1.4
TOR1	YJR066W	Auxin	0.0162108	2.40413	1.4
POB3	YML069W	Auxin	0.017096	2.38464	1.4
SSL1	YLR005W	Auxin	0.0171674	2.3831	1.4
REG1	YDR028C	Auxin	0.0174064	2.37801	1.4
RPC11	YDR045C	Auxin	0.0175006	2.37602	1.4
KAR2	YJL034W	Auxin	0.019145	2.3427	1.39
GRC3	YLL035W	Auxin	0.019345	2.33881	1.39
PRP2	YNR011C	Auxin	0.021604	2.29727	1.38
SAC6	YDR129C	Auxin	0.021964	2.29098	1.38
RFC5	YBR087W	Auxin	0.024488	2.2494	1.38
YKL118W	YKL118W	Auxin	0.026132	2.22423	1.37
DBF2	YGR092W	Auxin	0.026692	2.21601	1.37
MON2	YNL297C	Auxin	0.028478	2.19065	1.36
MES1	YGR264C	Auxin	0.03166	2.14868	1.36
FPK1	YNR047W	Auxin	0.035692	2.10041	1.35
PRP21	YJL203W	Auxin	0.03692	2.08665	1.35
GPH1	YPR160W	Auxin	0.039382	2.06017	1.34
TSC13	YDL015C	Auxin	0.03945	2.05947	1.34
VPS25	YJR102C	Auxin	0.040242	2.05125	1.34
RPR2	YIR015W	Auxin	0.040456	2.04907	1.34
TAD2	YJL035C	Auxin	0.04224	2.03114	1.34
PSF3	YOL146W	Auxin	0.042968	2.02403	1.34
VAM10	YOR068C	Auxin	0.04393	2.01476	1.33
YGR190C	YGR190C	Auxin	0.044162	2.01255	1.33
YRA1	YDR381W	Auxin	0.044266	2.01157	1.33
GCD10	YNL062C	Auxin	0.045754	1.99765	1.33
VPS20	YMR077C	Auxin	0.047716	1.9799	1.33
GCS1	YDL226C	Auxin	0.051492	1.94735	1.32
WAR1	YML076C	Auxin	0.05163	1.9462	1.32
ORC1	YML065W	Auxin	0.05172	1.94545	1.32
SNF8	YPL002C	Auxin	0.056834	1.90459	1.31
