# Supplementary material for: Indole-3-acetic acid is a physiological inhibitor of TORC1 in yeast
Source: PLoS Genet. 2021 Mar 9;17(3):e1009414. doi: 10.1371/journal.pgen.1009414 (PMC7978357; doi:10.1371/journal.pgen.1009414)
Supplement: S1 Data — (XLSX) [file pgen.1009414.s006.xlsx]

## Sheet: Fig 1A
	Growth kinetics (Figure 1A)
			Control				0.25 mM IAA				0.5 mM IAA				0.75 mM IAA				1 mM IAA
		Time (hrs)	Replica 1	Replica 2	Replica 3	Average	Replica 1	Replica 2	Replica 3	Average	Replica 1	Replica 2	Replica 3	Average	Replica 1	Replica 2	Replica 3	Average	Replica 1	Replica 2	Replica 3	Average
		0	0.017	0.018	0.018	0.0176667	0.018	0.017	0.017	0.0173333	0.017	0.017	0.016	0.0166667	0.017	0.019	0.019	0.0183333	0.017	0.017	0.017	0.017
		0.5	0.0176667	0.0186667	0.0186667	0.0183333	0.0186667	0.0176667	0.0176667	0.018	0.0166667	0.0166667	0.0176667	0.017	0.0176667	0.0176667	0.0176667	0.0176667	0.0166667	0.0156667	0.0156667	0.016
		1	0.0183333	0.0193333	0.0193333	0.019	0.0203333	0.0183333	0.0183333	0.019	0.0173333	0.0173333	0.0173333	0.0173333	0.0183333	0.0173333	0.0183333	0.018	0.0163333	0.0153333	0.0163333	0.016
		1.5	0.0186667	0.0206667	0.0206667	0.02	0.0206667	0.0186667	0.0196667	0.0196667	0.0176667	0.0176667	0.0186667	0.018	0.0176667	0.0176667	0.0186667	0.018	0.0166667	0.0156667	0.0156667	0.016
		2	0.0206667	0.0216667	0.0226667	0.0216667	0.0226667	0.0206667	0.0206667	0.0213333	0.0196667	0.0196667	0.0196667	0.0196667	0.0186667	0.0176667	0.0186667	0.0183333	0.0166667	0.0166667	0.0166667	0.0166667
		2.5	0.0226667	0.0236667	0.0246667	0.0236667	0.0246667	0.0216667	0.0216667	0.0226667	0.0206667	0.0206667	0.0206667	0.0206667	0.0196667	0.0186667	0.0196667	0.0193333	0.0176667	0.0166667	0.0166667	0.017
		3	0.0226667	0.0246667	0.0246667	0.024	0.0266667	0.0226667	0.0226667	0.024	0.0216667	0.0206667	0.0206667	0.021	0.0196667	0.0186667	0.0196667	0.0193333	0.0166667	0.0166667	0.0166667	0.0166667
		3.5	0.025	0.027	0.028	0.0266667	0.029	0.025	0.025	0.0263333	0.023	0.022	0.022	0.0223333	0.021	0.019	0.02	0.02	0.017	0.017	0.017	0.017
		4	0.0276667	0.0296667	0.0296667	0.029	0.0316667	0.0266667	0.0266667	0.0283333	0.0236667	0.0226667	0.0226667	0.023	0.0216667	0.0196667	0.0206667	0.0206667	0.0176667	0.0176667	0.0166667	0.0173333
		4.5	0.0306667	0.0326667	0.0326667	0.032	0.0346667	0.0286667	0.0286667	0.0306667	0.0246667	0.0246667	0.0246667	0.0246667	0.0226667	0.0196667	0.0216667	0.0213333	0.0186667	0.0176667	0.0176667	0.018
		5	0.0343333	0.0363333	0.0373333	0.036	0.0383333	0.0313333	0.0313333	0.0336667	0.0273333	0.0273333	0.0263333	0.027	0.0253333	0.0213333	0.0223333	0.023	0.0193333	0.0183333	0.0183333	0.0186667
		5.5	0.0366667	0.0396667	0.0396667	0.0386667	0.0426667	0.0336667	0.0336667	0.0366667	0.0286667	0.0276667	0.0276667	0.028	0.0256667	0.0206667	0.0226667	0.023	0.0186667	0.0176667	0.0176667	0.018
		6	0.0416667	0.0446667	0.0446667	0.0436667	0.0476667	0.0376667	0.0366667	0.0406667	0.0306667	0.0296667	0.0296667	0.03	0.0266667	0.0216667	0.0226667	0.0236667	0.0196667	0.0176667	0.0176667	0.0183333
		6.5	0.0473333	0.0493333	0.0503333	0.049	0.0523333	0.0403333	0.0403333	0.0443333	0.0333333	0.0323333	0.0313333	0.0323333	0.0293333	0.0233333	0.0243333	0.0256667	0.0203333	0.0193333	0.0183333	0.0193333
		7	0.053	0.055	0.057	0.055	0.057	0.045	0.044	0.0486667	0.036	0.034	0.034	0.0346667	0.029	0.024	0.025	0.026	0.02	0.019	0.019	0.0193333
		7.5	0.0606667	0.0616667	0.0636667	0.062	0.0666667	0.0506667	0.0486667	0.0553333	0.0396667	0.0366667	0.0356667	0.0373333	0.0306667	0.0246667	0.0256667	0.027	0.0206667	0.0196667	0.0196667	0.02
		8	0.0686667	0.0696667	0.0726667	0.0703333	0.0726667	0.0556667	0.0526667	0.0603333	0.0416667	0.0396667	0.0386667	0.04	0.0326667	0.0256667	0.0276667	0.0286667	0.0216667	0.0206667	0.0196667	0.0206667
		8.5	0.0783333	0.0783333	0.0813333	0.0793333	0.0833333	0.0633333	0.0573333	0.068	0.0453333	0.0413333	0.0413333	0.0426667	0.0323333	0.0253333	0.0273333	0.0283333	0.0213333	0.0203333	0.0193333	0.0203333
		9	0.0893333	0.0873333	0.0923333	0.0896667	0.0893333	0.0683333	0.0643333	0.074	0.0483333	0.0443333	0.0443333	0.0456667	0.0353333	0.0263333	0.0283333	0.03	0.0223333	0.0213333	0.0203333	0.0213333
		9.5	0.103667	0.0986667	0.106667	0.103	0.100667	0.0776667	0.0716667	0.0833333	0.0526667	0.0476667	0.0486667	0.0496667	0.0366667	0.0276667	0.0296667	0.0313333	0.0226667	0.0216667	0.0206667	0.0216667
		10	0.119667	0.112667	0.120667	0.117667	0.112667	0.0866667	0.0786667	0.0926667	0.0566667	0.0516667	0.0526667	0.0536667	0.0386667	0.0286667	0.0306667	0.0326667	0.0236667	0.0216667	0.0206667	0.022
		10.5	0.138667	0.126667	0.135667	0.133667	0.126667	0.0986667	0.0886667	0.104667	0.0616667	0.0556667	0.0566667	0.058	0.0386667	0.0296667	0.0316667	0.0333333	0.0236667	0.0226667	0.0206667	0.0223333
		11	0.158667	0.143667	0.154667	0.152333	0.139667	0.108667	0.0986667	0.115667	0.0676667	0.0606667	0.0616667	0.0633333	0.0416667	0.0306667	0.0326667	0.035	0.0246667	0.0226667	0.0216667	0.023
		11.5	0.178667	0.161667	0.172667	0.171	0.153667	0.121667	0.109667	0.128333	0.0736667	0.0656667	0.0666667	0.0686667	0.0426667	0.0316667	0.0336667	0.036	0.0246667	0.0236667	0.0216667	0.0233333
		12	0.201	0.182	0.193	0.192	0.171	0.135	0.122	0.142667	0.08	0.071	0.071	0.074	0.045	0.032	0.035	0.0373333	0.025	0.023	0.022	0.0233333
		12.5	0.225667	0.206667	0.217667	0.216667	0.198667	0.154667	0.140667	0.164667	0.0886667	0.0796667	0.0786667	0.0823333	0.0466667	0.0336667	0.0366667	0.039	0.0256667	0.0236667	0.0216667	0.0236667
		13	0.25	0.228	0.242	0.24	0.213	0.167	0.153	0.177667	0.096	0.085	0.085	0.0886667	0.05	0.035	0.037	0.0406667	0.027	0.024	0.022	0.0243333
		13.5	0.277667	0.255667	0.268667	0.267333	0.235667	0.186667	0.166667	0.196333	0.104667	0.0916667	0.0916667	0.096	0.0516667	0.0366667	0.0396667	0.0426667	0.0276667	0.0246667	0.0226667	0.025
		14	0.310333	0.288333	0.297333	0.298667	0.272333	0.215333	0.187333	0.225	0.115333	0.0993333	0.100333	0.105	0.0533333	0.0373333	0.0413333	0.044	0.0273333	0.0243333	0.0223333	0.0246667
		14.5	0.345667	0.319667	0.329667	0.331667	0.297667	0.236667	0.207667	0.247333	0.126667	0.108667	0.108667	0.114667	0.0556667	0.0386667	0.0426667	0.0456667	0.0276667	0.0246667	0.0226667	0.025
		15	0.381333	0.349333	0.365333	0.365333	0.319333	0.257333	0.228333	0.268333	0.136333	0.116333	0.117333	0.123333	0.0593333	0.0403333	0.0443333	0.048	0.0283333	0.0263333	0.0233333	0.026
		15.5	0.419667	0.383667	0.403667	0.402333	0.350667	0.284667	0.253667	0.296333	0.148667	0.125667	0.127667	0.134	0.0616667	0.0416667	0.0456667	0.0496667	0.0296667	0.0266667	0.0236667	0.0266667
		16	0.464333	0.427333	0.442333	0.444667	0.398333	0.323333	0.283333	0.335	0.163333	0.138333	0.139333	0.147	0.0623333	0.0433333	0.0473333	0.051	0.0293333	0.0263333	0.0233333	0.0263333
		16.5	0.505667	0.461667	0.484667	0.484	0.415667	0.342667	0.309667	0.356	0.175667	0.147667	0.149667	0.157667	0.0666667	0.0446667	0.0486667	0.0533333	0.0306667	0.0276667	0.0246667	0.0276667
		17	0.549667	0.501667	0.528667	0.526667	0.457667	0.380667	0.338667	0.392333	0.191667	0.160667	0.163667	0.172	0.0686667	0.0466667	0.0506667	0.0553333	0.0306667	0.0276667	0.0246667	0.0276667
		17.5	0.595667	0.546667	0.572667	0.571667	0.505667	0.420667	0.386667	0.437667	0.210667	0.179667	0.180667	0.190333	0.0706667	0.0476667	0.0516667	0.0566667	0.0316667	0.0266667	0.0246667	0.0276667
		18	0.638333	0.584333	0.618333	0.613667	0.532333	0.451333	0.418333	0.467333	0.227333	0.190333	0.193333	0.203667	0.0743333	0.0483333	0.0523333	0.0583333	0.0323333	0.0283333	0.0243333	0.0283333
		18.5	0.680333	0.627333	0.660333	0.656	0.567333	0.485333	0.445333	0.499333	0.245333	0.203333	0.208333	0.219	0.0763333	0.0493333	0.0543333	0.06	0.0323333	0.0283333	0.0253333	0.0286667
		19	0.726	0.674	0.704	0.701333	0.622	0.533	0.5	0.551667	0.27	0.227	0.23	0.242333	0.078	0.051	0.055	0.0613333	0.032	0.027	0.025	0.028
		19.5	0.762667	0.709667	0.745667	0.739333	0.648667	0.564667	0.523667	0.579	0.289667	0.237667	0.244667	0.257333	0.0806667	0.0526667	0.0576667	0.0636667	0.0336667	0.0296667	0.0256667	0.0296667
		20	0.801667	0.750667	0.783667	0.778667	0.677667	0.595667	0.562667	0.612	0.311667	0.254667	0.263667	0.276667	0.0836667	0.0536667	0.0586667	0.0653333	0.0336667	0.0296667	0.0256667	0.0296667
		20.5	0.838667	0.788667	0.820667	0.816	0.713667	0.633667	0.598667	0.648667	0.336667	0.279667	0.286667	0.301	0.0856667	0.0546667	0.0606667	0.067	0.0336667	0.0296667	0.0256667	0.0296667
		21	0.876333	0.827333	0.858333	0.854	0.771333	0.684333	0.657333	0.704333	0.366333	0.309333	0.313333	0.329667	0.0873333	0.0553333	0.0603333	0.0676667	0.0333333	0.0283333	0.0253333	0.029
		21.5	0.905333	0.854333	0.894333	0.884667	0.785333	0.705333	0.685333	0.725333	0.390333	0.323333	0.332333	0.348667	0.0913333	0.0553333	0.0613333	0.0693333	0.0343333	0.0293333	0.0253333	0.0296667
		22	0.940667	0.894667	0.924667	0.92	0.840667	0.753667	0.729667	0.774667	0.420667	0.351667	0.360667	0.377667	0.0926667	0.0576667	0.0636667	0.0713333	0.0336667	0.0286667	0.0256667	0.0293333
		22.5	0.965667	0.920667	0.955667	0.947333	0.851667	0.772667	0.741667	0.788667	0.445667	0.361667	0.379667	0.395667	0.0966667	0.0586667	0.0656667	0.0736667	0.0346667	0.0306667	0.0266667	0.0306667
		23	0.995667	0.952667	0.983667	0.977333	0.886667	0.806667	0.780667	0.824667	0.474667	0.383667	0.406667	0.421667	0.0986667	0.0606667	0.0676667	0.0756667	0.0356667	0.0306667	0.0266667	0.031
		23.5	1.02667	0.984667	1.01467	1.00867	0.931667	0.845667	0.825667	0.867667	0.504667	0.422667	0.438667	0.455333	0.100667	0.0616667	0.0676667	0.0766667	0.0346667	0.0286667	0.0256667	0.0296667
		24	1.04767	1.00667	1.03967	1.03133	0.940667	0.862667	0.829667	0.877667	0.528667	0.429667	0.459667	0.472667	0.104667	0.0626667	0.0706667	0.0793333	0.0346667	0.0306667	0.0256667	0.0303333
		24.5	1.07567	1.03667	1.06567	1.05933	0.966667	0.889667	0.862667	0.906333	0.557667	0.449667	0.483667	0.497	0.107667	0.0636667	0.0716667	0.081	0.0356667	0.0306667	0.0266667	0.031
		25	1.10067	1.06767	1.09167	1.08667	1.01667	0.931667	0.911667	0.953333	0.588667	0.491667	0.518667	0.533	0.109667	0.0656667	0.0726667	0.0826667	0.0356667	0.0296667	0.0256667	0.0303333
		25.5	1.127	1.097	1.114	1.11267	1.047	0.962	0.94	0.983	0.616	0.52	0.549	0.561667	0.112	0.068	0.076	0.0853333	0.035	0.03	0.025	0.03
		26	1.14867	1.12567	1.13767	1.13733	1.07667	0.990667	0.951667	1.00633	0.637667	0.528667	0.569667	0.578667	0.115667	0.0686667	0.0766667	0.087	0.0356667	0.0296667	0.0256667	0.0303333
		26.5	1.17	1.147	1.159	1.15867	1.096	1.014	0.977	1.029	0.665	0.554	0.598	0.605667	0.119	0.071	0.079	0.0896667	0.036	0.03	0.026	0.0306667
		27	1.18767	1.16667	1.18067	1.17833	1.11967	1.03667	1.00667	1.05433	0.692667	0.573667	0.621667	0.629333	0.123667	0.0726667	0.0816667	0.0926667	0.0356667	0.0306667	0.0256667	0.0306667
		27.5	1.204	1.185	1.196	1.195	1.139	1.059	1.027	1.075	0.717	0.595	0.645	0.652333	0.128	0.073	0.083	0.0946667	0.036	0.03	0.026	0.0306667
		28	1.21767	1.19967	1.21367	1.21033	1.15567	1.07667	1.05867	1.097	0.745667	0.623667	0.669667	0.679667	0.133667	0.0736667	0.0836667	0.097	0.0366667	0.0306667	0.0256667	0.031
		28.5	1.22767	1.20667	1.22667	1.22033	1.17167	1.09467	1.07767	1.11467	0.772667	0.646667	0.692667	0.704	0.138667	0.0756667	0.0846667	0.0996667	0.0366667	0.0296667	0.0256667	0.0306667
		29	1.23767	1.22267	1.23367	1.23133	1.17767	1.10667	1.07967	1.12133	0.792667	0.658667	0.720667	0.724	0.140667	0.0786667	0.0896667	0.103	0.0366667	0.0306667	0.0256667	0.031
		29.5	1.245	1.231	1.239	1.23833	1.187	1.116	1.091	1.13133	0.815	0.68	0.742	0.745667	0.146	0.081	0.092	0.106333	0.036	0.031	0.026	0.031
		30	1.251	1.249	1.248	1.24933	1.195	1.124	1.099	1.13933	0.839	0.705	0.769	0.771	0.15	0.083	0.095	0.109333	0.037	0.031	0.026	0.0313333
		30.5	1.253	1.245	1.254	1.25067	1.205	1.134	1.112	1.15033	0.862	0.718	0.79	0.79	0.156	0.084	0.097	0.112333	0.037	0.031	0.026	0.0313333
		31	1.25267	1.23967	1.25667	1.24967	1.18967	1.12767	1.11967	1.14567	0.887667	0.730667	0.796667	0.805	0.165667	0.0836667	0.0966667	0.115333	0.0376667	0.0306667	0.0266667	0.0316667
		31.5	1.253	1.238	1.258	1.24967	1.199	1.137	1.126	1.154	0.907	0.752	0.821	0.826667	0.17	0.086	0.1	0.118667	0.037	0.031	0.026	0.0313333
		32	1.25767	1.24967	1.25867	1.25533	1.21367	1.14667	1.12067	1.16033	0.918667	0.781667	0.854667	0.851667	0.172667	0.0906667	0.105667	0.123	0.0376667	0.0306667	0.0256667	0.0313333
		32.5	1.26	1.255	1.259	1.258	1.216	1.152	1.139	1.169	0.941	0.818	0.878	0.879	0.179	0.093	0.107	0.126333	0.037	0.03	0.025	0.0306667
		33	1.259	1.252	1.261	1.25733	1.218	1.154	1.121	1.16433	0.944	0.811	0.891	0.882	0.184	0.095	0.112	0.130333	0.037	0.031	0.026	0.0313333
		33.5	1.259	1.25	1.261	1.25667	1.215	1.153	1.134	1.16733	0.963	0.825	0.905	0.897667	0.19	0.098	0.115	0.134333	0.037	0.031	0.026	0.0313333
		34	1.261	1.252	1.263	1.25867	1.215	1.152	1.152	1.173	0.974	0.852	0.913	0.913	0.198	0.098	0.116	0.137333	0.037	0.031	0.026	0.0313333
		34.5	1.261	1.256	1.262	1.25967	1.218	1.155	1.13	1.16767	0.975	0.844	0.924	0.914333	0.202	0.103	0.121	0.142	0.037	0.031	0.026	0.0313333
		35	1.263	1.255	1.263	1.26033	1.218	1.154	1.137	1.16967	0.985	0.856	0.935	0.925333	0.209	0.106	0.126	0.147	0.038	0.031	0.026	0.0316667
		35.5	1.262	1.254	1.263	1.25967	1.217	1.155	1.135	1.169	0.988	0.865	0.942	0.931667	0.215	0.108	0.129	0.150667	0.038	0.031	0.026	0.0316667
		36	1.262	1.255	1.265	1.26067	1.215	1.153	1.135	1.16767	0.994	0.869	0.945	0.936	0.223	0.11	0.131	0.154667	0.038	0.031	0.026	0.0316667
		36.5	1.264	1.256	1.266	1.262	1.222	1.165	1.134	1.17367	0.994	0.879	0.95	0.941	0.23	0.112	0.135	0.159	0.038	0.031	0.026	0.0316667
		37	1.264	1.256	1.267	1.26233	1.221	1.158	1.146	1.175	1.002	0.889	0.948	0.946333	0.24	0.113	0.136	0.163	0.039	0.031	0.026	0.032
		37.5	1.264	1.256	1.267	1.26233	1.222	1.159	1.135	1.172	0.999	0.883	0.957	0.946333	0.243	0.119	0.143	0.168333	0.038	0.032	0.026	0.032
		38	1.265	1.258	1.268	1.26367	1.219	1.156	1.136	1.17033	1.003	0.882	0.957	0.947333	0.252	0.121	0.146	0.173	0.038	0.032	0.026	0.032
		38.5	1.26467	1.25567	1.26867	1.263	1.21967	1.15767	1.14067	1.17267	1.00167	0.903667	0.957667	0.954333	0.260667	0.121667	0.145667	0.176	0.0386667	0.0306667	0.0246667	0.0313333
		39	1.265	1.257	1.267	1.263	1.223	1.159	1.137	1.173	1.003	0.893	0.962	0.952667	0.265	0.127	0.154	0.182	0.039	0.031	0.026	0.032
		39.5	1.265	1.257	1.268	1.26333	1.222	1.16	1.136	1.17267	1.003	0.891	0.963	0.952333	0.271	0.13	0.158	0.186333	0.039	0.031	0.026	0.032
		40	1.26567	1.25567	1.27067	1.264	1.22367	1.16167	1.14467	1.17667	1.00667	0.903667	0.958667	0.956333	0.282667	0.129667	0.157667	0.19	0.0386667	0.0306667	0.0256667	0.0316667
		40.5	1.266	1.256	1.271	1.26433	1.219	1.159	1.147	1.175	1.01	0.908	0.959	0.959	0.292	0.133	0.161	0.195333	0.039	0.031	0.026	0.032
		41	1.266	1.259	1.27	1.265	1.224	1.16	1.149	1.17767	1.01	0.905	0.961	0.958667	0.297	0.137	0.167	0.200333	0.039	0.031	0.026	0.032
		41.5	1.265	1.259	1.268	1.264	1.232	1.166	1.142	1.18	1.005	0.892	0.965	0.954	0.3	0.142	0.174	0.205333	0.039	0.032	0.026	0.0323333
		42	1.267	1.262	1.268	1.26567	1.228	1.165	1.142	1.17833	1.007	0.895	0.965	0.955667	0.308	0.145	0.177	0.21	0.039	0.032	0.026	0.0323333
		42.5	1.267	1.261	1.268	1.26533	1.227	1.164	1.14	1.177	1.006	0.895	0.967	0.956	0.314	0.148	0.181	0.214333	0.039	0.032	0.026	0.0323333
		43	1.267	1.26	1.271	1.266	1.223	1.162	1.151	1.17867	1.015	0.914	0.962	0.963667	0.326	0.147	0.179	0.217333	0.039	0.031	0.025	0.0316667
		43.5	1.268	1.263	1.269	1.26667	1.225	1.163	1.138	1.17533	1.008	0.895	0.966	0.956333	0.325	0.154	0.19	0.223	0.039	0.032	0.026	0.0323333
		44	1.267	1.259	1.27	1.26533	1.228	1.165	1.139	1.17733	1.007	0.898	0.97	0.958333	0.33	0.158	0.194	0.227333	0.039	0.032	0.025	0.032
		44.5	1.266	1.26	1.269	1.265	1.223	1.162	1.14	1.175	1.008	0.897	0.967	0.957333	0.336	0.16	0.198	0.231333	0.039	0.032	0.025	0.032
		45	1.267	1.26	1.27	1.26567	1.222	1.162	1.139	1.17433	1.009	0.897	0.966	0.957333	0.341	0.163	0.201	0.235	0.039	0.032	0.026	0.0323333

## Sheet: Fig 1C and 1D
	Genes selected in the chemical-genetic screening (Figure 1C and 1D)
		3 mM IAA	4 ng ml-1 Rapamycin	Common
		PRP2	VPS4	PAN1
		GCD14	SBP1	YGL074C
		MEX67	RPB8	NPA3
		GRC3	SPT4	UBA2
		FEN1	VMA3	PEP3
		ERG12	KIN3	TAF14
		PTC1	OPT2	ERG13
		YGL069C	YJL016W	TUP1
		PFK2	YDR433W	VPS3
		PRP21	SSN8	SNM1
		MES1	PAT1	SEC26
		IRR1	VMA5	EGO2
		YGR190C	VPS36	ORC3
		RPT5	HSL7	PNO1
		VRP1	LST7	UTP5
		YRA1	YKL077W	TRK1
		SPT14	ARL1	YKL118W
		RFC5	IKI1	TFG1
		PDR12	HTZ1	PER1
		GLO3	FYV6	ARP4
		ORC1	YMR001c-A	PHO85
		PHA2	TEF4	SEC6
		CDC27	NAT3	PRP22
		RRD1	SEC3	DUT1
		SAS10	SEM1	REG1
		RPL32	YBL094C	VPS34
		SSQ1	GGA2	RIB5
		MSL5	SPO22	ARO7
		ACB1	APC11	YRB1
		CDC28	POP2	POP6
		SAP190	SUS1	LEM3
		MCD1	SNF7	BUD25
		SLG1	SIC1	MIM1
		SEC31	RPB11	PRP42
		SGD1	RPP1A	PRP4
		CKS1	STP22	SEC21
		PSF3	YIL029C	CSE4
		TAD2	ERG5	MAS1
		FPK1	RAV1	DOP1
		PFK1	YHR039C-B	CDC20
		MCM2	SWC5	POB3
		ERG6	VMA8	KRS1
		VPS17	CDC73	FBA1
		KEI1	PKR1	GCD2
		SSL1	VPS54	TSC3
		END3	RHO4	ERG20
		ERG24	VMA7	YNL296W
		CIK1	KTI12	SNF8
		ULP2	ELP3	SLM4
		PSA1	APL2	FAF1
		RPR2	CKA2	KAR2
		SIN4	TAD3	MON2
		WAR1	NCS6	RRN11
		CHS1	RPB4	BRL1
		VAM10	SET2	ZPR1
		TBF1	YDL152W	ERG3
		CDC1	LSM1	YFH1
		GCS1	CHO1	CDS1
		VTI1	UBA4	ERG4
		SLA1	YHL037C	SAC1
		DBF2	PPE1	RNR4
		HOM2	YKL096c-B	MEH1
		GCD10	TIF35	VPS20
		VPS25	RTS1	CDC40
		MRP4	RSC1	ALG13
		TSC13	UBP3	GTR1
		SAC6	TIF3	RPP1
		CBF5	YJL018W	VPS16
		SUR4	BST1	GPH1
		VPS5	ARL3	PRP39
		SPT7	TEL2	CDC8
			VMA9	DRS2
			ARP6	ERG2
			YBR134W	YJL195C
			VMA13	VPS33
			YIA6	PCM1
			GAS1	GTR2
			ATG11	MED7
			VMA16	RPC11
			VMA1	TOR1
			GLC7	SIS1
			VPS52	SEN1
			HOM3	GLN4
			RET3	IQG1
			SRO7	CSL4
			TEM1
			UGP1
			LCB4
			KRE28
			CDC24
			YAF9
			ANP1
			VID28
			SNF2
			YIL141W
			GAA1
			PMP2
			SOF1
			MNN10
			PRP40
			CCR4
			IRC8
			POC4
			VPS27
			BRE5
			YHL008C
			NUC1
			YPK1
			CLB2
			NOC2
			NET1
			ETR1
			SPS1
			MUP3
			NOT5
			KRE6
			DST1
			PKP1
			ELP2
			IME4
			DHH1
			GON7
			MCH5
			VMA22
			PEP12
			YPL238C
			ECM33
			RET1
			CTK2
			PRS3
			YLR358C
			VAM3
			VMA11
			NUP145
			KTI11
			RRS1
			ESA1
			VPH2
			YRB2
			BUR2
			YDJ1
			TOP1
			YNL190W
			YCL007C
			VPS72
			VAM6
			VAM7
			VPS24
			JAC1
			YUR1
			APQ12
			NPL3
			YMR031W-A
			YOR331C
			VPS71
			VMA2
			YCL002C
			DID4
			YAR040C
			EPS1
			VMA21
			ERG26
			FES1
			TMA108
			OST4
			YNG2
			CTK3
			PEP8
			PIB2
			LSM7
			INP53
			YPR170C
			THP1
			NBP2
			NDE1
			VPS28
			YLR317W
			CTR9
			GVP36
			OCA5
			VPS29
			GUP1
			APM1
			YGR064W
			YJL135W
			DBP9
			SFP1
			RHR2
			YER119C-A
			ILV5
			VMA4

## Sheet: Fig 1F
	Overlap of rapamycin-sensitive genes identified in this study and in other studies (Figure 1F)
		Only this study	Only Parsons et al. (2004)	Only Xie et al. (2005)	This study and Parsons et al. (2004)	This study and Xie et al. (2005)	Parsons et al. (2004) and Xie et al. (2005)	Common to all
		RPP1A	HOC1	NGG1	PAT1	ARP6	WHI3	TEF4
		FYV6	MDM20	SUR2	CCR4	VPS27	HOM2	MNN10
		ZPR1	ATP14	OST6	VMA16	DHH1	HOM6	YDJ1
		YIL141W	HCH1	RPL43B	VPH2	NDE1	SWF1	VPS16
		VID28	MOT2	RIM21	SFP1	APL2	LSM12	PIB2
		VMA1	PAU24	ELP6	EMA17	APQ12	VPS51	VPS29
		SAC1	POM33	CDC50	YCL007C	PSG1	THP2	VPS36
		DOP1	COX15	LHS1	VAM6	ECM33	YPT7	UBA4
		SPO22	ATG7	ACT1	ERG3	YNL190W	VAC8	VPS24
		GAA1	SPC72	VPS53	PEP12	BST1	HHY1	VAM3
		RTS1	BMH1	MSC1	YNL296W	VPS28	RIM15	GPH1
		BUR2	PAR32	DFG16	TIF3	KRE6	VPS8	POC4
		ESA1	VPS1	BUD14	YDR433W	VMA13	CCZ1	LEM3
		HTZ1	RRT16	CTK1	LSM1	SLM4	CLA4	MCH5
		CTR9	UBP2	ROT2	BUD25	ARL1	RTS3	DID4
		APC11	MCT1	YBR284W	INP53	ELP2	VPS64	APM1
		PPE1	KEX2	PDB1	ERG2	KIN3	VPS9	VPS4
		ARO7	ISW1	MOG1	SRO7	YLR358C	VPS35	VAM7
		SOF1	NTC20	OCA1	VMA11	REG1	BFR1	ERG4
		MAS1	NUP60	RPB9	PEP8	SET2	PTC1	MEH1
		YRB1	PHO80	YNL120C	RPB4	YAF9	NCS2	LCB4
		YJL195C	TIF1	PEF1	YKL118W	EPS1	GYP1	GTR2
		KRE28	EDE1	PFD1	VMA4	TAF14	SAC7	KTI12
		PRP39	YKR047W	SRN2	SNF7	MON2	GEF1	VMA5
		TMA108	MLC2	VAC17	LST7	YGR064W	SAC3	TOR1
		YMR031W-A	SPG5	MSH1		PER1	ATG10	ERG5
		SIS1	CYS4	PIN4		TUP1	CHS5	OCA5
		STP22	THR4	ERV14		GVP36	VAC14	GTR1
		YMR001c-A	APT1	YDR095C		DRS2	RPL34B	VPS3
		SEC6	SER2	HEM25		PKR1	PTC6	SEM1
		YJL018W	ARP1	VAN1		YUR1	CIN8	OPT2
		NUC1	ARG80	RPL12B		TRK1	VPS41	NCS6
		UGP1	CNM67	TRP5		CDC73	SLT2	HOM3
		SPT4	NAP1	OCA6		SIC1	BDF1
		PAN1	TEC1	VPS61		ARL3	DOA4
		CTK2	RAD51	ZDS1		NBP2	MAK10
		FES1	YNR025C	LSM6		RNR4	MRS1
		VMA9	ATP15	SSZ1		SNF8	VRP1
		SBP1	MSO1	YDL118W		CDC40	VPS38
		SPS1	YKR040C	MAL31		VPS20	REF2
		PRP42	YOR309C	GOS1		ELP3
		BRL1	SHP1	YNL276C		CKA2
		NAT3	MSS11	MUP1		VPS54
		PRP4	PET122	DPB3		VPS52
		ERG26	MFT1	YKE2		DST1
		VMA3	CSR1	YOR012W		RAV1
		CDC8	YDL172C	FAR11		UBP3
		RRS1	BRR1	BUD32
		SEN1	VPS30	KOG1
		NUP145	URA5	RSC2
		VMA7	YIM1	CAF40
		KAR2	MNN11	SNF1
		ERG20	ECM8	CNL1
		FBA1	DIA2	YPR050C
		MED7	YNL208W	GET2
		SWC5	RPL20B	SAT4
		MIM1	YCK2	YML122C
		VPS71	VPH1	NUP120
		VPS34	DEG1	FAR8
		HSL7	THR1	ARV1
		YER119C-A	RGP1	VSB1
		GPP1	RPS17A	STO1
		RSC1	SNX4	MVB12
		PRP22	GCV2	SWC3
		YBR134W	YPR084W	KES1
		PMP2	YML012C-A	VPS65
		NOT5	HOF1	GUF1
		IRC8	MET7	UFE1
		YPK1	SER1	SWA2
		PKP1	FUN12	ADA2
		GON7	RPS10A	RPL13B
		YFH1	DYN1	PFA4
		GLN4	YOR289W	YDR114C
		YPL238C	ATG22	KCS1
		SEC21	UBP15	SPT20
		CHO1	ERG6	YJL202C
		YCL002C	TRF5	UME6
		RPC11	VPS25	GAS5
		TEM1	MME1	GIM3
		PNO1	MID1	CST6
		ALG13	YEL045C	IKI3
		YPR170C	CTF8	YAR029W
		IQG1	BMH2	SWR1
		RIB5	YIR043C	YGR122W
		ETR1	YBR090C	RPS23B
		KTI11	BUD23	RPS8A
		TFG1	RPA14	RCI37
		ARP4	HIS2	YPL102C
		UTP5	DEF1	BRO1
		VPS33	JJJ2	EAP1
		YHL008C	SFC1	OCA2
		CDC20	RNQ1	ELO2
		CTK3	YKR032W	YDR048C
		IKI1	YIL092W	RRM3
		UBA2	TUS1	PAC10
		GLC7	PUF6	YGL046W
		NPA3	SEO1	CAT8
		DUT1	TYW3	TPM1
		NET1	YKR033C	YDR415C
		POP6	LDB19	SMI1
		RRN11	SAC6	ISC1
		TAD3	EAF1	CLB5
		SUS1	SHE4	PEX32
		SEC26	YOR292C	TRM9
		GGA2	LST4	URE2
		DBP9	MRX19	RTG2
		EGO2	SNO4	YBL071C
		RHO4	MLH1	SCS2
		YKL096c-B	DID2	SSD1
		YJL135W	TVS1	YNR005C
		PCM1	RPS16A	DAP1
		YLR317W	REC8	LCB3
		YGL074C	VPS5	SHM2
		RET3	NEM1	SVF1
		GCD2	DCC1	PHO84
		SEC3	RPL9B	RIM8
		JAC1	ENV7	SNX3
		CDC24	URM1	HSL7
		SNM1	ATG8	RIM9
		RPB11	YML094C-A	ATP12
		ORC3	OPI9	CYB5
		THP1	YCL074W	VMS1
		PRS3	GET3	SSA1
		RPB8	ASI2	NAS2
		KRS1	FIG4	AIM29
		VMA8	POS5	YCL001W-A
		TEL2	APE2	IBA57
		TSC3	ADH1	STE12
		POB3	AAT2	OPI8
		YBL094C	GNT1	TPS1
		POP2	NUM1	BSD2
		GAS1	YNL134C	DFG5
		LSM7	CMR3	ATG15
		CLB2	FUM1	CAX4
		CDS1	DNF1	RPL6A
		VMA22	BCK1	DNF2
		RET1	SLX9	ATG17
		ERG13	PPZ1	TUB1
		IME4	SNC2	RIM20
		YRB2	YDL180W	TLG2
		CSL4	AIM26	PRS5
		PHO85	TCO89	MDM34
		FAF1	NCL1	LDB16
		TOP1	RAD52	YPT6
		OST4	YOR343C	ATS1
		ANP1	SWS2	TAF12
		ATG11	DPH1	BNI1
		YHL037C	VAM10	YDR445C
		SNF2		OCT1
		CSE4		YHR045W
		VMA21		GET1
		VPS72		OSH3
		BRE5		FMC1
		TPH3		PIH1
		PRP40		WHI2
		MUP3		HAL5
		SSN8		CSE2
		GUP1		BEM2
		NOC2		SYS1
		YDL152W		DBF2
		VMA2		MIR1
		PEP3
		ILV5
		YOR331C
		NPL3
		RPP1
		YIA6
		YNG2
		TIF35
		YHR039C-B
		YAR040C

## Sheet: Fig 1G
	Growth kinetics (Figure 1G)
		Control					0.5 mM IAA					10 ng ml-1 Rapamycin					0.5 mM IAA 10 ng ml-1 Rapamycin
		Time (hrs)	OD/ml	SD	Td (min)*		Time (hrs)	OD/ml	SD	Td (min)*		Time (hrs)	OD/ml	SD	Td (min)*		Time (hrs)	OD/ml	SD	Td (min)*
		0	0.208	1.96262e-17	90.0191		0	0.238	1.96262e-17	103.455		0	0.238	1.96262e-17	100.456		0	0.208	1.96262e-17	133.298
		1	0.318895	0.0396439	Td (hrs)*		1	0.35	0.00484706	Td (hrs)*		1	0.357	0.00472329	Td (hrs)*		1	0.304475	0.00634683	Td (hrs)*
		2	0.456537	0.052327	1.50032		2	0.488	0.0109799	1.72425		2	0.512	0.0107841	1.67427		2	0.421401	0.011216	2.22163
		3	0.65256	0.0705527	µ (hrs^-1)*		3	0.667	0.0157528	µ (hrs^-1)*		3	0.612	0.0553085	µ (hrs^-1)*		3	0.574026	0.0141941	µ (hrs^-1)*
		4	1.12397	0.0220191	0.462		4	1.062	0.0453048	0.402		4	1.194	0.116454	0.414		4	0.838274	0.0495177	0.312
		5	1.79482	0.0584878			5	1.644	0.0206606			5	1.804	0.0904304			5	1.0667	0.124724
		6	3.26578	0.0483215			6	2.76	0.0755245			6	2.86	0.43873			6	1.36653	0.222728
		7	4.63859	0.0648613			7	3.89	0.0963998			7	4.45	0.579431			7	1.61062	0.33097
		21	9.00727	0.790913			21	8.64	0.568203			21	9.5	0.634947			21	3.31408	0.430028
		30	10.2018	0.666612			30	9.64	0.712993			30	10.5	0.282956			30	4.80689	0.518862
		*calculated on hours 0-6

## Sheet: Fig.4B
	Sch9 phosphorylation in vivo (Figure 3B)
				Control	250 µM IAA	500 µM IAA	1 mM IAA	3 mM IAA	5 mM IAA	10 mM IAA	20 mM IAA
		SERIES A	Sch9-pThr737	4428.52	7029.52	7600.1	6814.4	1635.33	1849.13	383.728	81.5355
			Sch9	4190.01	5734.08	6508.62	7447.15	7197.2	6566.33	5818.5	4434.79
			Sch9-pThr737/Sch9	1.05692	1.22592	1.1677	0.915034	0.227217	0.281609	0.0659497	0.0183854
			Norm. to 250 µM IAA	0.862148	1	0.952509	0.746407	0.185344	0.229712	0.0537961	0.0149973
		SERIES B	Sch9-pThr737	3908.86	5924.15	6300.91	4504.79	2535.55	364.506	40.6569	164.485
			Sch9	4118.84	6542.91	6901.2	6964.62	7418.74	7281.03	6627.79	4460.08
			Sch9-pThr737/Sch9	0.94902	0.905431	0.913016	0.646811	0.341776	0.0500624	0.0061343	0.0368794
			Norm. to 250 µM IAA	1.04814	1	1.00838	0.714368	0.377473	0.0552913	0.00677501	0.0407313
		SERIES C	Sch9-pThr737	1668.84	5331.74	5673.15	4087.25	666.042	301.385	72.364	95.1924
			Sch9	5394.38	6180.38	6035.67	4654.13	5455.25	5204.96	5563.67	3118.89
			Sch9-pThr737/Sch9	0.309367	0.862689	0.939938	0.878199	0.122092	0.0579034	0.0130065	0.0305212
			Norm. to 250 µM IAA	0.358608	1	1.08954	1.01798	0.141525	0.0671197	0.0150767	0.0353792
			Average	0.756299	1	1.01681	0.826251	0.234781	0.117374	0.025216	0.0303693
			SD	0.356745	0	0.068906	0.166812	0.125503	0.0974671	0.0250968	0.0135789

## Sheet: Fig 4D
	Lst4 phosphorylation in vivo (Figure 3D)
				Control	250 µM IAA	500 µM IAA	1 mM IAA	3 mM IAA	5 mM IAA	10 mM IAA	20 mM IAA
		SERIES A	Lst4-V5-pSer523	2740.91	6443.93	3918.86	5207.4	58.5355	0	62.1213	171.192
			Lst4-V5	1533.72	1451.89	1399.01	2669.25	4691.45	7792.86	3208.38	2050.13
			Lst4-V5-pSer523/Lst4	1.7871	4.4383	2.80116	1.95088	0.0124771	0	0.0193622	0.083503
			Norm. to 250 µM IAA	0.402654	1	0.631134	0.439555	0.00281123	0	0.00436253	0.0188142
		SERIES B	Lst4-V5-pSer523	3133.2	7830.81	8158.52	8689.4	2913.67	46.1213	148.364	46.1213
			Lst4-V5	1117.36	1842.6	2230.25	2496.01	3052.25	5918.15	3674.79	834.82
			Lst4-V5-pSer523/Lst4	2.80413	4.24988	3.65811	3.48131	0.954596	0.00779319	0.0403734	0.055247
			Norm. to 250 µM IAA	0.659814	1	0.860757	0.819156	0.224617	0.00183375	0.00949991	0.0129997
		SERIES C	Lst4-V5-pSer523	4034.79	8416.64	8878.23	6426.57	2312.5	129.95	133.778	224.607
			Lst4-V5	1007.6	2394.84	2848.91	2418.55	4857.74	5413.67	1881.03	1516.6
			Lst4-V5-pSer523/Lst4	4.00437	3.51449	3.11636	2.6572	0.476044	0.024004	0.0711195	0.148099
			Norm. to 250 µM IAA	1.13939	1	0.886717	0.756071	0.135452	0.00683001	0.0202361	0.0421396
			Average	0.733952	1	0.792869	0.671594	0.12096	0.00288792	0.0113662	0.0246511
			SD	0.37392	0	0.140667	0.203412	0.111611	0.00353493	0.00809968	0.0154219

## Sheet: Fig.4H
	TORC1 inhibition in vitro with various ATP concentrations (Figure 3G)
			Control			20 µM IAA			40 µM IAA
		[ATP] µM	Replica 1	Replica 2	Replica 3	Replica 1	Replica 2	Replica 3	Replica 1	Replica 2	Replica 3
		4	0.105083	0.0850788	0.0599854	0.0375132	0.0718847	0.0492111	0.0505388	0.0464124	0.0293845
		18	0.316218	0.245278	0.187659	0.103509	0.166732	0.135852	0.131225	0.124734	0.0576704
		75	0.667635	0.521713	0.554195	0.260953	0.22465	0.20384	0.228453	0.215153	0.191742
		300	0.68611	0.700449	0.686952	0.373276	0.278853	0.235144	0.257599	0.305908	0.296544
		1200	1	0.970955	1.07874	0.523941	0.752256	0.528542	0.568551	0.399938	0.479208
			Competitive inhibition
			Control	20 µM IAA	40 µM IAA	Global (shared)
			Best-fit values
		Km	50.48	50.48	50.48	50.48
		I	= 0.000	= 20.00	= 40.00
		Ki	2.362	2.362	2.362	2.362
		Vmax	0.9283	0.9283	0.9283	0.9283
			95% CI (profile likelihood)
		Km	30.17 to 83.91	30.17 to 83.91	30.17 to 83.91	30.17 to 83.91
		Ki	1.436 to 3.919	1.436 to 3.919	1.436 to 3.919	1.436 to 3.919
		Vmax	0.8242 to 1.046	0.8242 to 1.046	0.8242 to 1.046	0.8242 to 1.046
			Goodness of Fit
		R squared	0.9337	0.7568	0.6749	0.8906
		Sum of Squares	0.1098	0.1411	0.1218	0.3727

## Sheet: Fig 4I
	TORC1 inhibition in vitro with various substrate concentrations (Figure 3H)
			Control			20 µM IAA			40 µM IAA
		[Lst4loop] µM	Replica 1	Replica 2	Replica 3	Replica 1	Replica 2	Replica 3	Replica 1	Replica 2	Replica 3
		0.10625	0.0509926	0.063709	0.0708954	0.0759438	0.0260685	0.0198555	0.0241994	0.0146043	0.0227407
		0.2125	0.169139	0.151436	0.139515	0.123098	0.0165237	0.045367	0.0367645	0.0141102	0.0206911
		0.425	0.280585	0.288022	0.370772	0.0509857	0.0450949	0.0274409	0.0524441	0.0715717	0.0508088
		0.85	0.519705	0.552512	0.528969	0.122977	0.0894097	0.0306628	0.0560587	0.115446	0.0952597
		1.7	1	1	1	0.216048	0.215804	0.137363	0.12381	0.202369	0.16361
			Noncompetitive inhibition
			Control	20 µM IAA	40 µM IAA	Global (shared)
			Best-fit values
		Km	7.258	7.258	7.258	7.258
		I	= 0.000	= 20.00	= 40.00
		Ki	5.401	5.401	5.401	5.401
		Vmax	5.249	5.249	5.249	5.249
			95% CI (profile likelihood)
		Km	4.100 to 21.77	4.100 to 21.77	4.100 to 21.77	4.100 to 21.77
		Ki	4.451 to 6.435	4.451 to 6.435	4.451 to 6.435	4.451 to 6.435
		Vmax	3.317 to 14.03	3.317 to 14.03	3.317 to 14.03	3.317 to 14.03
			Goodness of Fit
		R squared	0.9945	0.5575	0.6718	0.982
		Sum of Squares	0.00928	0.02785	0.01536	0.05249

## Sheet: Fig 5A and 5B
	Intracellular IAA (Figure 5A)
			d5IAA (pmol)	IAA (area)	d5IAA	IAA/d5IAA	IAA (pmol)	# cells	IAA (pmol/cell)	Intracellular [M]			EXP	Day 1	Day 2	Day 3
		WT - Day 1 (1)	10	751455344	64382670	11.6717	79.4534	893750000	8.88989e-08	4.44494e-06
		WT - Day 1 (2)	10	595850632	68247072	8.73079	59.4335	740625000	8.02478e-08	4.01239e-06		First	1.40103e-07	4.44494e-06	9.33475e-06
		WT - Day 1 (3)	10	1093278400	68238728	16.0214	109.063	487500000	2.23719e-07	1.1186e-05			1.28681e-07	4.01239e-06	9.28882e-06
		WT - Day 1 (4)	10	1001130112	48477734	20.6513	140.581	475000000	2.9596e-07	1.4798e-05			1.12179e-07	1.1186e-05	1.11983e-05
		WT - Day 2 (1)	10	793537064	46294870	17.1409	116.684	625000000	1.86695e-07	9.33475e-06			1.14455e-07	1.4798e-05	1.38969e-05
		WT - Day 2 (2)	10	1105566400	77163710	14.3275	97.5326	525000000	1.85776e-07	9.28882e-06		Second	2.97986e-07	1.79944e-05	5.6624e-06	9.60549e-06
		WT - Day 2 (3)	10	1646270144	74822752	22.0023	149.777	668750000	2.23966e-07	1.11983e-05			2.86666e-07	6.75114e-06	5.49815e-06	8.8552e-06
		WT - Day 2 (4)	10	1844417840	77303146	23.8595	162.42	584375000	2.77939e-07	1.38969e-05			2.59515e-07	6.07238e-06	8.40734e-06	1.22997e-05
		WT-EXP (1)	10	16504172	32730976	0.504237	3.43252	612500000	5.60411e-09	1.40103e-07				1.05226e-05	1.36911e-05	1.02267e-05
		WT-EXP (2)	10	24271535	50352325	0.482034	3.28138	637500000	5.14726e-09	1.28681e-07
		WT-EXP (3)	10	17150069	38367600	0.446994	3.04284	678125000	4.48714e-09	1.12179e-07		AVE	1.91369e-07	9.47272e-06	9.62222e-06	1.02468e-05
		WT-EXP (4)	10	16939768	41546949	0.407726	2.77553	606250000	4.5782e-09	1.14455e-07		SD	8.54766e-08	5.05792e-06	3.19979e-06	1.47905e-06
		Stdcurve
		slope	1.469
		intercept	0
			d5IAA (pmol)	IAA (area)	d5IAA	IAA/d5IAA	IAA (pmol)	# cells	IAA (pmol/cell)	Intracellular [M]
		WT - Day 1 (1)	10	3169214464	47846220	66.2375	427.366	1187500000	3.59887e-07	1.79944e-05
		WT - Day 1 (2)	10	1762377056	67371831	26.159	168.778	1250000000	1.35023e-07	6.75114e-06
		WT - Day 1 (3)	10	1973512000	72935512	27.0583	174.581	1437500000	1.21448e-07	6.07238e-06
		WT - Day 1 (4)	10	4386867584	88191810	49.7423	320.939	1525000000	2.10452e-07	1.05226e-05
		WT - Day 2 (1)	10	1318018784	64594293	20.4046	131.651	1162500000	1.13248e-07	5.6624e-06
		WT - Day 2 (2)	10	1965330848	102502198	19.1735	123.708	1125000000	1.09963e-07	5.49815e-06
		WT - Day 2 (3)	10	2794366400	86645520	32.2506	208.082	1237500000	1.68147e-07	8.40734e-06
		WT - Day 2 (4)	10	4180444416	84734182	49.336	318.317	1162500000	2.73821e-07	1.36911e-05
		WT - Day 3 (1)	10	3773027200	116521884	32.3804	208.919	1087500000	1.9211e-07	9.60549e-06
		WT - Day 3 (2)	10	4307613248	133557066	32.253	208.097	1175000000	1.77104e-07	8.8552e-06
		WT - Day 3 (3)	10	6609199232	173348190	38.1267	245.995	1000000000	2.45995e-07	1.22997e-05
		WT - Day 3 (4)	10	7060641216	195804276	36.0597	232.658	1137500000	2.04535e-07	1.02267e-05
		WT-EXP (1)	10	298671808	174780536	1.70884	11.0255	925000000	1.19194e-08	2.97986e-07
		WT-EXP (2)	10	335911436	196373896	1.71057	11.0367	962500000	1.14667e-08	2.86666e-07
		WT-EXP (3)	10	409349992	203544204	2.01111	12.9757	1250000000	1.03806e-08	2.59515e-07
		Stdcurve
		slope	1.5499
		intercept	0
	Extracellular IAA (Figure 5B)
			volume supernatant (ml)	d5IAA (pmol)	IAA (area)	d5IAA	IAA/d5IAA	IAA (pmol/ml)					EXP	Day 1	Day 2	Day 3
		WT - Day 1 (1)	5	100	465807080	11004777	42.3277	277.165
		WT - Day 1 (2)	5	100	620071168	16411101	37.7836	246.764				First	17.9101	277.165	577.184
		WT - Day 1 (3)	5	100	676360448	17782717	38.0347	248.443					19.1061	246.764	543.858
		WT - Day 1 (4)	5	100	424351704	10360495	40.9586	268.005					21.413	248.443	546.258
		WT - Day 2 (1)	5	100	800617248	9184380	87.1716	577.184					21.3378	268.005	567.953
		WT - Day 2 (2)	5	100	951882272	11581436	82.1903	543.858				Second	55.4047	168.165	272.348	323.195
		WT - Day 2 (3)	5	100	1214665952	14714471	82.5491	546.258					60.4862	243.084	433.823	377.458
		WT - Day 2 (4)	5	100	1388626720	16185996	85.7919	567.953					61.4214	196.539	254.545	257.993
		WT-EXP (1)	5	100	98303444	27482738	3.57692	17.9101						248.844	274.389	698.494
		WT-EXP (2)	5	100	131706196	35068503	3.75568	19.1061
		WT-EXP (3)	5	100	124639860	30396234	4.1005	21.413				AVE	36.7256	237.126	433.795	414.285
		WT-EXP (4)	5	100	101874656	24912701	4.08927	21.3378				STD	21.0519	36.5539	144.878	195.666
		Std curve
		slope	2.9894
		intercept	0.8999
			volume supernatant (ml)	d5IAA (pmol)	IAA (area)	d5IAA	IAA/d5IAA	IAA (pmol/ml)
		WT - Day 1 (1)	10	100	1183853792	48181773	24.5706	168.165
		WT - Day 1 (2)	10	100	9629255168	271851460	35.421	243.084
		WT - Day 1 (3)	10	100	1218722856	42493939	28.6799	196.539
		WT - Day 1 (4)	10	100	13228360448	364866960	36.2553	248.844
		WT - Day 2 (1)	10	100	2455833472	61923173	39.6594	272.348
		WT - Day 2 (2)	10	100	10698966528	169701570	63.0458	433.823
		WT - Day 2 (3)	10	100	8414158016	226913480	37.0809	254.545
		WT - Day 2 (4)	10	100	6496590720	162597696	39.955	274.389
		WT - Day 3 (1)	10	100	12916462720	274680808	47.0235	323.195
		WT - Day 3 (2)	10	100	19338884992	352369536	54.8824	377.458
		WT - Day 3 (3)	10	100	14839513472	394873810	37.5804	257.993
		WT - Day 3 (4)	10	100	16087067520	158683927	101.378	698.494
		WT-EXP (1)	10	100	8973330816	1089068152	8.23946	55.4047
		WT-EXP (2)	10	100	10809385728	1204332112	8.97542	60.4862
		WT-EXP (3)	10	100	11538969856	1266506904	9.11086	61.4214
		Std curve
		slope	1.4483
		intercept	0.2152

## Sheet: flr1∆, yap1∆
	Intracellular IAA of flr1∆ and yap1∆ mutants
			d5IAA (pmol)	IAA (area)	d5IAA	IAA/d5IAA	IAA (pmol)	# cells	IAA (pmol/cell)	Intracellular IAA (mM)			Average	SD
		WT 24 hrs	25	94129891840	37063373	2539.7	70597.6	459375000	0.000153682	3.84205		WT 24 hrs	4.9469	2.13605
		WT 24 hrs	25	91732353024	36200966	2533.98	70445.4	490625000	0.000143583	3.58957		flr1∆ 24 hrs	16.8723	3.56678
		WT 24 hrs	25	112255820800	23404006	4796.44	130585	440625000	0.000296364	7.40909		yap1∆ 24 hrs	7.05869	1.48914
		flr1∆ 24 hrs	25	233278064640	17958451	12989.9	348380	462500000	0.000753254	18.8314
		flr1∆ 24 hrs	25	108745311744	10239119	10620.6	285400	559375000	0.000510213	12.7553
		flr1∆ 24 hrs	25	189904738304	11875055	15991.9	428179	562500000	0.000761207	19.0302
		yap1∆ 24 hrs	25	99557863424	21971277	4531.27	123537	578125000	0.000213685	5.34213
		yap1∆ 24 hrs	25	124812477440	22034005	5664.54	153661	490625000	0.000313194	7.82985
		yap1∆ 24 hrs	25	117436203008	20140572	5830.83	158081	493750000	0.000320164	8.0041
		Stdcurve
		slope	0.9405
		intercept	-116.18
